# Supplementary material for: An investigation of causal relationships between prediabetes and vascular complications
Source: Nat Commun. 2020 Sep 14;11:4592. doi: 10.1038/s41467-020-18386-9 (PMC7490420; doi:10.1038/s41467-020-18386-9)
Supplement: Supplementary file 4 — Supplementary Data 1 [file 41467_2020_18386_MOESM4_ESM.xlsx]

## Sheet: Sheet1
Supplementary Table 7. Search string used for extracting studies
A systematic search of the PubMed database (studies from their inception date up to November 30th, 2017), using the following Mesh and search terms:
(((("Blood Glucose"[Mesh] OR "Glucose Intolerance"[Mesh] OR "Prediabetic State"[Mesh] OR "Hyperglycemia"[Mesh]) OR ("Glucose Intolerance"[tw] OR "Intermediate hyperglycemia"[tw] OR "Impaired fasting glucose"[tw] OR "Impaired glucose tolerance"[tw] OR "Hemoglobin A1c"[tw] OR "Glycosylated haemoglobin A1c"[tw] OR "HbA1c"[tw] OR "impaired glucose regulation"[tw] OR (prediabet*[tw] OR prediabetic[tw]…
