# Supplementary material for: An investigation of causal relationships between prediabetes and vascular complications
Source: Nat Commun. 2020 Sep 14;11:4592. doi: 10.1038/s41467-020-18386-9 (PMC7490420; doi:10.1038/s41467-020-18386-9)
Supplement: Supplementary file 5 — Supplementary Data 2 [file 41467_2020_18386_MOESM5_ESM.xlsx]

## Sheet: Newcastle-Ottawa Scale
Supplementary table 9. Quality assessment of studies included (Newcastle-Ottawa scale)
Authors (year published)	Representativeness of the Exposed Cohort	Selection of the Non-Exposed Cohort	Ascertainment of Exposure	Demonstration That Outcome of Interest Was Not Present at baseline	Comparability of Cohorts on the Basis of the Design or Analysis		Assessment of Outcome	Follow-Up Long Enough for Outcomes to Occur	Adequacy of Follow Up of Cohorts	Good (≥7 stars)
										Fair (4-6 stars)
										Poor (<4 stars)
Schottker, Brenner (2013) 1	*	*	*	*	*	*		*	*	8
Xing, Neeland (2014) 2	*	*	*	*	*	*	*	*		8
Selvin, Ning (2011) 3	*	*	*	*	*	*	*	*	*	9
Kurella, Lo (2005) 4	*	*	*	*	*		*	*		7
Rashidi, Ghanbarian (2007) 7	*	*	*							3
Tai, Goh (2004) 10	*	*	*		*		*	*	*	7
McNeill, Katz (2006) 11	*	*	*		*		*	*		6
Kaarisalo, Raiha (2006) 31		*	*	*	*		*	*		6
McNeill, Rosamond (2005) 13	*	*	*	*	*		*	*		7
Palmieri, Donfrancesco (2006) 12	*	*	*	*			*	*	*	7
Liu, Grundy (2007) 19	*	*	*	*	*		*	*	*	8
Pankow, Kwan (2007) 14	•	•	•	•	*	*	*	*		8
Wang, Li (2007) 15	*	*	*	*	*		*			6
Levitzky, Pencina (2008) 20	*	*	*	*	*	*	*			7
Oizumi, Daimon (2008) 21	*	*	*		*		*	*		6
Wannamethee (2008) 16		*	*	*	*		*	*	*	7
Hyvarinen, Tuomilehto (2009) 30	*	*	*	*	*		*	*	*	8
Doi, Ninomiya (2010) 22	*	*	*	*	*			*	*	7
Khang, Cho (2010) 23	*	*	*	*	*		*			6
Kokubo, Okamura (2010) 24	*	*	*	*	*	*	*	*	*	9
Sui, Lavie (2011) 32	*	*		*	*	*	*	*	*	8
Yeboah, Bertoni (2011) 25	*	*	*	*	*	*	*	*		8
Deedwania, Patel (2013) 9	*	*	*	*	*	*	*	*		8
Laukkanen, Makikallio (2013) 17		*	*	*	*	*	*	*		7
Onat, Can (2013) 18	*	*	*	*	*		*	*		7
Eastwood, Tillin (2015) 26	*	*	*	*	*	*	*	*	*	9
Samaras, Crawford (2015) 27	*	*	*	*	*		*			6
Kim, Kim (2013) 28	*	*	*	*	*	*	*	*	*	9
Watanabe, Obata (2010) 6	*	*	*	*	*		*		*	7
Sun, Tao (2010) 8	*	*	*	*	*		*		*	7
Ryu, Chang (2009) 5		*	*	*	*	*	*		*	7
Kim, Kim (2016) 29	*	*	*		*		*		*	6
Fox, Larson (2005) 33	*	*	*	*	*		*	*		7
Derakhshan, Bagherzadeh-Khiabani (2016) 34	*	*	*	*	*			*		6
Zhang, Galloway (2008) 35	*	*	*	*	*	*	*	*	*	9
Iso, Imano (2004) 36	*	*		*	*	*	*	*	*	8
Sung, Song (2009) 37		*	*	*	*		*	*	*	7

## Sheet: Studies in meta-analysis
Supplementary table 8. Study characteristics
Name of first author, Year	Prediabetes definition	Prevalence %	N	Women %	Age mean	SD or range	Follow-up mean (yr)	Outcome	RRa	95% LCI	95% UCI	Outcome definitions	Outcome ascertainment	Adjustment variables	Adequacy of adjustment	Baseline Outcome Excluded (Yes/No)	Possibility of Enrolling patients with diabetes (Yes/No)	Possibility of developing diabetes during study (Yes/No)	Developed diabetes at follow-up (n)	HR: Incidence density (events/person-time)
Schottker, Brenner (2013) 1	IFG-ADA	19.9	3538	53.3	61	50- 74	8	CKD	0.97	0.75	1.25	eGFR < 60 mL/min/1.73 m2.	eGFR by the CKD-EPI.	Age, Sex, BMI, SBP, TC, Hypertension, Statin use, Smoking status, CVD, Baseline eGFR	Adequate	Yes	Yes	No	490	NA
	HbA1c-ADA	33.9							1.03	0.86	1.23
	IFG-ADA+HbA1c-ADA	7.2							1.06	0.71	1.32
Xing, Neeland (2014) 2	IFG-ADA	43	2340	60	49	-	7	CKD	1.19	0.8	1.77	eGFR < 60 mL/min/1.73 m2.	eGFR by the CKD-EPI.	Age, Race/ethnicity, Smoking status, Sex, BMI, Hypertension, TC, LDL-C	Adequate	Yes	Yes	Yes	NR	NA
	HbA1c-ADA	30							0.9	0.5	1.77
	IFG-ADA+HbA1c-ADA	27							1.67	1	2.88
Selvin, Ning (2011) 3	HbA1c-ADA	17.9	11357	57. 3	56.7	2.7	14	CKD	1.12	0.94	1.34	eGFR < 60 mL/min/1.73 m2.	eGFR by the CKD-EPI.	Age, Sex, Race/ethnicity, LDL-C, HDL-C, BMI, Hypertension, TG, Waist/hip ratio, Family history of diabetes, Education, Alcohol intake, Physical activity, Smoking status, Any ETDRS for retinopathy	Adequate	Yes	Yes	Yes	554	HR
	IFG-ADA	-							0.98	0.84	1.15
Kurella, Lo (2005) 4	IFG-WHO	-	10096	56	53.7	5.6	9	CKD	1.11	0.87	1.4	eGFR < 60 mL/min/1.73 m2.	eGFR by the Modification of Diet in Renal Disease formula.	Age, Sex, Race/ethnicity	Inadequate	Yes	Yes	Yes	NR	NA
Ryu, Chang (2009) 5	IFG-ADA	-	10685	0	37	4.8	3.8	CKD	1.04	0.6	1.79	eGFR < 60 mL/min/1.73 m2.	eGFR by the Modification of Diet in Renal Disease formula.	Age, Baseline eGFR, GGT, Uric acid, All other components of metabolic syndrome	Adequate	Yes	Yes	Yes	NR	HR
Watanabe, Obata (2010) 6	IFG-WHO	-	34986	66	59	11.3	5.8	CKD	1.84	1.42	2.38	eGFR < 60 mL/min/1.73 m2 annually.	eGFR by the Japanese Society of Nephrology.	Age, Hypertension, Sex, CVD, DM	Inadequate	Yes	Yes	Yes	NR	HR
Rashidi, Ghanbarian (2007) 7	IFG-WHO	-	4607	77.1	39.3	12.9	3	CKD	1.01	0.99	1.04	eGFR < 60 mL/min/1.73 m2 or dipstick proteinuria (≥1+).	Creatinine clearance estimated using the Cockcroft-Gault equation.	-	Inadequate	Yes	Yes	Yes	NR	NA
Sun, Tao (2010) 8	IFG-ADA	-	118924	52.9		20-74	3.5	CKD	0.97	0.93	1.01	eGFR < 60 mL/min/1.73 m2 or dipstick proteinuria (≥1+).	eGFR by the Modification of Diet in Renal Disease formula.	Age, Sex, Centre, Smoking status	Inadequate	Yes	Yes	Yes	NR	HR
Deedwania, Patel (2013) 9	IFG-ADA	46.8	4602	57	73	6	13	Heart failure	0.9	0.76	1.07	The CHS Events Committee centrally adjudicated incident HF and other outcomes such as acute myocardial infarction, angina pectoris, and stroke.	Self-reports of physician-diagnosed HF were obtained during semi-annual visits, verified through the review of medical records for symptoms, signs and clinical findings, use of medications and follow-up surveillance assessments.	Age, Sex, Race/ethnicity, Marital Status, Education, Income, BMI, Sedentary lifestyle, Smoking status, Alcohol intake, Ankle/arm index, Haemoglobin, TC, Uric acid, C-reactive protein, Serum insulin, LV hypertrophy, Afib, Bundle branch block, LV systolic dysfunction, Chronic disease, Medicine use.	Adequate	No	No	Yes	183	HR
								MI	1.02	0.81	1.28
								Angina	0.93	0.77	1.12
								Stroke	0.86	0.7	1.06
Tai, Goh (2004) 10	IGT	18.3	5091	0	37.2	12	9	CHD	3	1.22	7.38	CHD included acute myocardial infarction (ICD-9 410-414) recorded in the registries.	Outcomes were obtained by linking individual records to three national registries (the Registry of Births and Deaths; The Central Claims Processing System and its predecessor, the Hospital Inpatient Discharge System and the Singapore Myocardial Infarct Registry).	Age, Sex, Race/ethnicity.	Inadequate	Yes	No	Yes	NR	HR
	IFG 5.6–6.0 mmol/L								1.42	0.65	3.14
	IFG-WHO								1.6	0.6	3.14
	IFG 5.6–6.0mmol/L+IGT								3.08	1.26	7.52
	IFG-WHO+IGT								2.09	0.67	6.49
McNeill, Katz (2006) 11	IFG-WHO	16.5	3585	62	72	65-92	11	CHD*	1.31	1.02	1.68	CHD defined as MI and definite fatal CHD, stroke, and congestive heart failure (CHF). Incident CHD was defined as first occurrence of angina pectoris, MI, CABG, or angioplasty or CHD death. Incident stroke (ischemic or haemorrhagic) was ascertained according to self-report or from the Centre for Medicare and Medicaid Services hospitalization patient database. Incident CHF was identified according…	The CHF Events Committee reviewed and classified all cardiovascular events. follow-up interview, participants were asked about cardiovascular events and hospitalizations.	Age, Afib, Centre.	Inadequate	No	Yes	Yes	NR	HR
								CHD**	1.45	1.15	1.83
	IFG-ADA	45.5						CHD*	1.08	0.89	1.31
								CHD**	1.28	1.05	1.57
Palmieri, Donfrancesco (2006) 12	IFG-WHO	7.7	20447	63.6	50.4	35-69	10.4	CHD	1.04	0.78	1.39	Fatal and non-fatal CHD was defined using MONICA diagnostic criteria, based on symptom combinations, electrocardiograms, cardiac enzymes, history of CHD, and available autopsy findings with ICD-9 410–411 (acute myocardial infarction, other acute and sub-acute forms of ischemic heart disease) codes for suspected acute infarction and ICD-9-CM 36.0–36.9 and codes for coronary surgery revascularizati…	Record linkage using hospital discharge diagnosis records. Nonfatal strokes were ascertained through linkage with hospital discharge records.	Age, Sex.	Inadequate	No	Yes	Yes	NR	HR
McNeill, Rosamond (2005) 13	IFG-WHO	12.3	12089	57	54	45-64	11	CHD*	0.99	0.69	1.42	CHD included fatal or nonfatal hospitalized myocardial infarction, fatal CHD, silent myocardial infarction identified by electrocardiography, or coronary revascularization. Incident ischemic stroke events (thrombotic or cardioembolic) were classified according to a computer algorithm, and an expert reviewer independently	Incident CHD and ischemic stroke events were ascertained using standard ARIC protocols.	Age, Sex, Race/Centre, LDL-C, Smoking status.	Inadequate	Yes	Yes	Yes	NR	HR
	IFG-WHO	30.5						CHD**	1.13	0.91	1.39
Pankow, Kwan (2007) 14	IFG-ADA	25	6888	59	62	52-75	6	CHD	0.87	0.67	1.12	CHD defined as definite or probable myocardial infarction, fatal CHD, or cardiac procedure.	Incident CHD was determined by contacting participants annually to identify hospitalizations during the previous year and by surveying discharge lists from local hospitals and death certificates from state vital statistics offices for potential CVD events and validated by computer algorithm and physician review.	Age, Sex, Centre, Smoking status, Hypertension, LDL-C, TG, HDL-C, TC, lipid-lowering medication use, Waist circumference.	Adequate	Yes	No	Yes	NR	HR
	IGT	14							0.83	0.59	1.17
	IFG-ADA+IGT	17							0.9	0.66	1.21
Wang, Li (2007) 15	IFG-WHO	28.3	541	43	48	25	5	CHD	1.08	0.64	1.81	CHD was defined as at least one of the following criteria: a history of previous myocardial infarction before baseline examination; the occurrence of Minnesota code items 1.1–1.3 (abnormal Q and QS patterns), 5.1–5.3 (T wave abnormalities) or 7.1 (complete left bundle branch block) positive on ECG. All cases of CHD were non-fatal.	Another explanation was that the present study ascertained non-fatal cases of CHD based on the ECG abnormality other than hospital records used in the other studies.	Age, Sex, Education, Occupation, Smoking status, Family history of diabetes, TC.	Inadequate	Yes	No	Yes	67	NA
	IFG-ADA	56.5							0.89	0.57	1.39
	IGT	24.6							1.32	0.77	2.26
	IFG-WHO+IGT	-							1.14	0.72	1.79
Wannamethee (2008) 16	IFG-WHO	-	5128	0	40-59		20	CHD	1.18	1.03	1.35	CHD was defined as myocardial infarction, angina or CHD death.	The metabolic syndrome was based on the modified NCEP definition.	Age, Smoking status, Social class, Physical activity, Alcohol intake.	Inadequate	Yes	Yes	Yes	299	NA
Laukkanen, Makikallio (2013) 17	IFG-ADA	20.1	2641	0	52.9	5.1	18.8	CHD	1.63	1.16	2.31	CHD was defined as coronary events that did not lead to death during the following 24 h	Based on symptoms, electrocardiographic findings, cardiac enzyme elevations, autopsy findings (80%), and history of CHD together with the clinical and electrocardiographic findings of the paramedic staff and all hospital documents, including medical records, laboratory and electrocardiographic findings from the hospital and paramedic staff, and the use of medications and a defibrillator.	Age, BMI, SBP, LDL-C, Smoking status, Alcohol intake, CHD, Family history of CHD.	Adequate	Yes	Yes	Yes	NR	NA
Onat, Can (2013) 18	IFG-WHO	5.9	2619	51	48	12	7	CHD	1.02	0.59	1.77	Non-fatal CHD was defined as angina pectoris, a history of myocardial infarction with or without accompanying Minnesota codes of the ECG or a history of myocardial revascularization. Typical angina and, in women, age >45 years were pre- requisite for a diagnosis when angina was isolated. ECG changes of ‘‘ischemic type’’ of greater than minor degree (Codes 1.1–2, 4.1–2, 5.1–2, 7.1) were considered…	Data were obtained by history of the past years via a questionnaire, physical examination of the cardiovascular system, sampling of blood, and recording of a resting 12-lead electrocardiogram.	Age, Sex, SBP, non-HDL-C, Waist circumference, Smoking status, C-reactive protein.	Adequate	Yes	No	Yes	NR	HR
	IGT	4.7							1.86	0.69	5.05
Liu, Grundy (2007) 19	IFG-ADA	21.1	30378	46.5	46.9	35-64	10	CVD	1.29	1.1	1.51	CVD (CHD and stroke). Coronary events include acute myocardial infarction, sudden death, and other coronary deaths. The events were diagnosed based on symptoms, development in ECG (Minnesota codes for up to 4 records), serum enzymes, and autopsy findings. Stroke events included patients presenting with clinical signs and symptoms suggestive of subarachnoid haemorrhage, intracerebral haemorrhage, …	Coronary and stroke events were ascertained according to the WHO-MONICA protocol.	Age, Sex, Smoking status, Family history of CVD, Hypercholesterolemia.	Inadequate	Yes	Yes	Yes	NR	HR
								CHD	1.42	1.06	1.89
								Ischemic stroke	1.39	1.12	1.73
								Haemorrhagic stroke	0.88	0.6	1.3
Levitzky, Pencina (2008) 20	IFG-ADA	-	4058	53.3	48.5	10	4	CHD*	1.65	1	2.77	CHD was defined as cases of myocardial infarction, stable and unstable angina pectoris, and CHD death. CVD was defined as any CHD event, stroke, transient ischemic attack (TIA), intermittent claudication, congestive heart failure, or CVD death.	A panel of 3 physicians reviewed each CHD and CVD event and adjudicated the end point according to pre-established criteria.	Age, BMI, SBP, Hypertension, TC:HDL-C ratio, Smoking status, Sex.	Adequate	Yes	Yes	Yes	NR	NA
								CHD**	0.9	0.61	1.28
								CVD*	1.37	0.9	1.99
								CVD**	1.09	0.8	1.37
	IFG-WHO							CVD*	1.99	1.18	3.18
								CVD**	1	0.71	1.46
								CHD*	2.09	1.09	3.87
								CHD**	0.9	0.51	1.47
Oizumi, Daimon (2008) 21	IGT	12.3	2938	56.1	57.2	11	9.7	CVD	1.37	0.99	1.89	CVD included stroke and coronary heart disease (CHD)	Death certificates were reviewed annually; and medical conditions including stroke and CHD events (fatal and nonfatal) were evaluated at the end of follow up by interviewing the participants and their family members using questionnaires.	Age, Sex, Smoking status.	Inadequate	Yes	No	Yes	320	NA
								CHD	1.21	0.69	2.13
								Stroke	1.51	1.02	2.24
	IFG-WHO	5.8						CVD	0.88	0.52	1.5
								CHD	0.5	0.16	1.6
								Stroke	1.11	0.61	2.02
Doi, Ninomiya (2010) 22	IFG-WHO	-	2421	57	58	40-79	14	Ischemic stroke**	0.41	0.1	1.74	Stroke was defined as a sudden onset of non-convulsive and focal neurological deficit persisting for >24 hours. Ischemic stroke was classified as either lacunar or non-lacunar infarction based on the Classification of Cerebrovascular Disease III criteria proposed by the National Institute of Neurological Disorders and Stroke. CHD included acute myocardial infarction, silent myocardial infarction,…	The clinical diagnosis of stroke (Ischemic) or CHD was based on the patient’s history, physical and neurological examinations, and ancillary laboratory examinations. The diagnosis and classification of stroke were determined on the basis of clinical information, including brain CT and MRI, cerebral angiography, echocardiography, carotid duplex imaging, or autopsy findings. Acute myocardial infarc…	Age, Sex, SBP, BMI, TC, HDL-C, EKG abnormalities, Smoking status, Alcohol intake, Physical activity.	Adequate	Yes	No	Yes	NR	HR
								Ischemic stroke*	1.89	0.82	4.34
								CHD**	0.8	0.31	2.05
								CHD*	0.48	0.06	3.76
	IGT							Ischemic stroke**	0.91	0.44	1.89
								Ischemic stroke*	0.88	0.46	1.7
								CHD**	1.11	0.62	2
								CHD*	0.82	0.31	2.15
Khang, Cho (2010) 23	IFG-ADA	32	9791	55.2	43.2	15	5.8	CVD	0.95	0.75	1.21	CVD was defined as stroke and ischaemic heart disease. The outcomes included morbidity or mortality events of cardiovascular disease, stroke, ischaemic heart disease, and diabetes.	Both nonfatal and fatal outcomes were ascertained from HIRA hospital admission and discharge data and NSO mortality data.	Age, Sex, Central Obesity, HDL-C, Hypertriglyceridemia, Hypertension.	Inadequate	Yes	Yes	Yes	NR	NA
								Stroke	0.86	0.63	1.16
								CHD	1.24	0.86	1.77
Kokubo, Okamura (2010) 24	IFG-ADA	28	5321	53	55	30-79	11.7	CVD	1.25	1	1.58	Strokes were defined according to the US National Survey of Stroke criteria. Definite and probable myocardial infarctions were defined according to the criteria set out by the MONICA project. The criteria for a diagnosis of CHD included first ever acute myocardial infarction, sudden cardiac death within 24 h after the onset of acute illness or coronary artery disease followed by coronary artery b…	Each participant’s health status was checked during clinical visits to the National Cardiovascular Centre every 2 years. Yearly questionnaires by mail or telephone were also completed by all participants. All data were checked against medical records to confirm the incidence of CVD. Medical records were reviewed by registered hospital physicians or research physicians who were blinded to the base…	Age, Sex, BMI, Hypertension, Hyperlipidaemia, Smoking status, Alcohol intake.	Adequate	Yes	Yes	Yes	NR	HR
								CHD	1.46	1.04	2.04
								Stroke	1.11	0.81	1.52
Yeboah, Bertoni (2011) 25	IFG-ADA	13.8	6753	52.9	62.2	45-84	7.5	CVD	1.16	0.88	1.52	CVD was defined as incident myocardial infarction, definite angina, probable angina (if followed by coronary artery bypass grafting and percutaneous coronary intervention), resuscitated cardiac arrest, stroke, stroke death, CHD death or other CVD death as defined by the MESA protocol. Hard CHD: myocardial Infarction, Resuscitated cardiac arrest or CHD death	Cardiovascular events were adjudicated by a MESA committee which included cardiologists, physician epidemiologists and neurologists.	Age, Sex, Race/ethnicity, BMI, SBP, TC, HDL-C, TG, Smoking status, Hypertension, Statin use.	Adequate	Yes	Yes	Yes	410	HR
								Hard CHD	1.01	0.72	1.42
								MI	1.21	0.76	1.94
								Stroke	0.85	0.48	1.51
								Angina	1.44	0.99	2.1
Eastwood, Tillin (2015) 26	IFG-ADA/IGT	-	2475	16	52	40-69	20	CHD ‡	1.22	0.87	1.72	CVD was defined as incident CHD and stroke.	Incident coronary heart disease (CHD) was ascertained from primary care record review adjudicated by two clinicians. CHD was identified from Hospital Episode Statistics (HES) (ICD-9: 410-415, ICD-10: I200-I259) and data from the Office of Populations and Surveys classification of interventions and procedures. For stroke, primary care data were reviewed in a similar manner to CHD, with diagnoses m…	Age, Sex, Smoking status, TC:HDL-C ratio, Waist/hip ratio, SBP, Hypertension.	Adequate	Yes	No	No	862	HR
								Stroke ‡	0.97	0.53	1.77
								CVD ‡	1.2	0.88	1.64
								CHD †	1.06	0.77	1.45
								Stroke †	1.6	0.91	2.83
								CVD †	1.12	0.83	1.51
	HbA1c-IEC	-						CHD ‡	1.8	1.29	2.52
								Stroke ‡	0.92	0.48	1.76
								CVD ‡	1.61	1.17	2.21
								CHD †	0.99	0.74	1.32
								Stroke †	1.66	1	2.79
								CVD †	1.03	0.78	1.36
	HbA1c-ADA	31.9						CHD ‡	1.22	0.96	1.54
								Stroke ‡	0.95	0.64	1.42
								CVD ‡	1.2	0.97	1.49
								CHD †	1.03	0.81	1.3
								Stroke †	1.64	0.99	2.7
								CVD †	1.12	0.9	1.41
Samaras, Crawford (2015) 27	IFG-ADA	40.7	945	54	78.6	4.7	2	CVD	0.68	0.3	1.49	CVD was defined as Heart disease, Acute myocardial infarction, Angina pectoris Cerebrovascular accident or transient ischemic attack	Outcomes were ascertained using a standardized questionnaire at baseline and 2 years.	Age, Sex, Hypertension, BMI, Smoking status.	Inadequate	No	Yes	Yes	46	NA
								MI	1.07	0.3	3.82
								Angina	0.55	0.17	1.71
								Stroke/TIA	1.48	0.59	3.64
Kim, Kim (2013) 28	IFG 5.6–6.0 mmol/L	13	384795	39	48	11	10	CVD	1.02	0.99	1.05	CVD was defined as the presence of: IHD alone (ICD-10 codes I20–I25); stroke alone (ICD-10 codes I60–I69); total CVD included hypertensive disease (ICD-10 codes I10–I15), IHD (ICD-10 codes I20–I25), haemorrhagic stroke (ICD-10 codes I60–I62), ischemic stroke (ICD-10 code I63), other stroke (ICD-10 codes I64–I69), other disease likely related to atherosclerotic CVD (ICD-10 codes I44–I51), sudden d…	Outcomes were ascertained from diagnosis on hospital discharge summaries and from the cause of death on death certificates. The IHD event validation study in collaboration with the Korean Heart Association through the formation of the Event Validation Committee.	Age, Sex, SBP, Hypertension, LDL-C, HDL-C, Smoking status, BMI, Family history of CVD.	Adequate	Yes	Yes	No	8708	HR
								CHD	1.06	1.01	1.12
								Ischemic stroke	1.02	0.93	1.11
								Haemorrhagic stroke	1.05	0.93	1.2
	IFG-WHO	4.7						CVD	1.05	1.01	1.1
								CHD	1.11	1.03	1.2
								Ischemic stroke	1.18	1.05	1.33
								Haemorrhagic stroke	1.05	0.88	1.27
Kim, Kim (2016) 29	IFG-ADA	26.4	53907	43.8	47.5	10.5	3.1	CVD	1.05	0.95	1.15	CVD event was defined as a composite of cardiovascular death, MI (ICD-10 codes I21–22 and I60–69), stroke (haemorrhagic and ischemic), coronary revascularization (M6551, M6552,M6561–4, M6571, and M6572), hospitalization or outpatient visit with IHD, other vascular disease, or congestive heart failure (ICD-10 code I50). Cardiovascular death, MI, revascularization (O1641, O1642, O1647, OA641, OA642…	Myocardial infarction and stroke were ascertained by the hospital discharge databases of the HIRA . Coronary revascularizations in the HIRA database were identified using the procedure codes of PCI and coronary artery bypass surgery. Hospitalizations with IHD other than MI , or congestive heart failure were defined by the hospital discharge databases of the HIRA. Outpatient visits with IHD, other…	Age, Sex, Hypertension, LDL-C, HDL-C, Smoking status, family history of CVD, BMI.	Adequate	Yes	Yes	Yes	435	NA
								CHD	1	0.79	1.27
								CVD Major	1.05	0.86	1.28
								Stroke	1.05	0.8	1.37
								Ischemic stroke	1.06	0.73	1.54
	HbA1c-ADA	29.3						CVD	1.12	1.01	1.24
								CHD	1.54	1.2	1.98
								CVD Major	1.23	0.99	1.53
								Stroke	1	0.74	1.33
								Ischemic stroke	1	0.67	1.49
	IFG-ADA+HbA1c-ADA	35.2						CVD	1.05	0.95	1.15
								CHD	1.28	1.01	1.62
								CVD Major	1.14	0.94	1.39
								Stroke	1	0.77	1.3
								Ischemic stroke	0.96	0.67	1.39
Hyvarinen, Tuomilehto (2009) 30	IFG-WHO	17.3	18360	54.4	55.2	25-90	12.9	Ischemic Stroke	1.18	0.97	1.43	Incidence of stroke was coded according to the ICD (8th, 9th, and 10th revisions) with codes 430 to 431, 433 to 434, 436 and I60 to I61, I63 to I64 for nonfatal and fatal stroke, and further classified into subtypes of stroke coding 433, 434, and I63 for ischemic stroke and 430 to 431 and I60 to I61 for haemorrhagic stroke and cases that could not be specified into unspecified stroke	The data on stroke mortality and morbidity were collected from National Causes of Death Register and the National Hospital Discharge Registry and ascertained by using a computerized record linkage of individual ID numbers of each of the individuals participating in the study.	Age, Sex, Centre, Mean arterial pressure, BMI, TC.	Inadequate	Yes	No	Yes	NR	HR
								Haemorrhagic Stroke	1.14	0.78	1.67
								Stroke	1.18	1	1.4
	IGT	21.9						Ischemic Stroke	1.14	0.93	1.38
								Haemorrhagic Stroke	1.05	0.72	1.55
								Stroke	1.14	0.96	1.35
Kaarisalo, Raiha (2006) 31	IGT	12.3	1032	52.1	70	-	9.6	Stroke	1.47	0.83	2.61	Cerebrovascular disorders was defined by ICD-9 codes 430–436 and ICD-10 codes I60-I69.	Hospital Discharge Register and the National Death Register were used through computerised linkage of FINMONICA and FINSTROKE registers for the years 1990–1998,	Sex, Prior stroke, Prior transient ischaemic attack, Afib, CVD, Heart Failure, Hypertension, Smoking status, acetylsalicylic acid use, Normal memory (Minimental State Examination score ≥24), DM, IGT.	Inadequate	No	No	Yes	NR	NA
Sui, Lavie (2011) 32	IFG-WHO	12.8	43933	0	44.3	9.9	17.7	Stroke	1.2	0.96	1.51	Stroke included fatal and nonfatal events.	Non-fatal stroke was confirmed from mail-back health surveys administered in 1982, 1986, 1990, 1995, 1999, and 2004.	Age, Year of baseline examination, Smoking status, Alcohol intake, Family history of CVD, BMI, EKG abnormalities, TC, Hypertension, Survey indicator.	Adequate	Yes	Yes	Yes	2864	HR
Fox, Larson (2005) 33	IFG-ADA/IGT	62.6	2398	53	54	-	7	CKD	0.98	0.67	1.45	eGFR < 60 mL/min/1.73 m2.	eGFR by the Modified K/DOQI; below the sex-specific 5th percentile (59 ml/min per 1.73 m2 in women and 64 ml/min per 1.73 m2 in men).	Age, Sex, Hypertension, CVD, Smoking status, BMI, TC, HDL-C, Baseline eGFR, CVD	Adequate	Yes	No	No	82	NA
Derakhshan, Bagherzadeh-Khiabani (2016) 34	IFG-ADA/IGT	5.9	8059	53.6	40.9	13.6	11	CKD	1.04	0.84	1.28	eGFR < 60 mL/min/1.73 m2.	eGFR by the CKD-EPI.	Age, Sex , BMI, Waist/height ratio, TC:HDL-C ratio, Smoking status, Education, Physical activity	Adequate	Yes	No	Yes	8231	HR
Zhang, Galloway (2008) 35	IFG-WHO/IGT	-	4549	59.4	45 - 74	-	13.4	Stroke	1.17	0.75	1.8	Stroke included fatal and nonfatal events.	Fatal events included definite and possible fatal strokes. Deaths occurring	Age, Sex, SBP, DBP, BMI, LDL-C, HDL-C, TG, Physical activity, Smoking status, Alcohol intake, Microalbuminuria, Macroalbuminuria.	Adequate	Yes	No	No	NR	HR
													between the baseline examination and December 31, 2004 were confirmed through Indian Health Service or private hospital records and through direct contact by study personnel with participants’ families or other informants.
													Neurologists made up the adjudication review committee and provided the final diagnosis for nonfatal events (definite and possible non-fatal strokes) that occurred from the baseline examination to the end of 2004 and for prevalent strokes that occurred before the baseline examination.
Iso, Imano (2004) 36	IFG-WHO/IGT	6.6	10582	59.4	40 - 69	-	17	Ischemic stroke**	0.9	0.6	1.5	Stroke was defined as a focal neurological disorder with rapid onset, persisting for at least 24 h or until death. Embolic infarction was not included because atrial fibrillation.	To obtain histories of incident strokes, participants completed annual cardiovascular risk surveys. Using the clinical criteria, incident strokes were identified by a panel of three to four study physicians who were blinded to the data from the risk factor survey.	Age, Community, Sex, Hypertension, BMI, TSF (mm), SSF (mm), TC, Smoking status, Alcohol intake, Menopausal status.	Adequate	Yes	No	Yes	NR	NA
								Ischemic stroke*	1.3	0.8	2.3
Sung, Song (2009) 37	IFG 5.6–6.0 mmol/L	-	570453	0	43	30-64	8.8	MI	1.05	0.93	1.18	Nonfatal events were defined by the cases who were admitted to the hospital for at least 48 hours to exclude those admissions for investigations to rule out a suspicious cardiovascular diagnosis. Fatal events were defined as ICD; All stroke (I60–I69). IS (I63, I67.8). HS (I61).	Myocardial infarction, All stroke (IS, HS) ascertained through data linkage with death data of the Korea National Statistical Office and with the medical claim data of KNHS.	Age, Height, Smoking status, Alcohol intake, BMI, BP, TC , Physical activity, Income, Community.	Adequate	Yes	Yes	Yes	2772	HR
								Stroke	1.07	1	1.14
	IFG 6.1–6.4mmol/L							MI	1.05	0.85	1.28
								Stroke	1.07	0.96	1.2
	IFG 6.5–6.9mmol/L							MI	1.3	1.03	1.63
								Stroke	1.28	1.12	1.46
Adjustment for confounders: Adequate for CVD, CHD and Stroke (Age; Sex; Body mass index or waist circumference or waist/hip ratio; blood pressure or hypertension or hypertensive medication use; Total cholesterol or High-density cholesterol or Low-density cholesterol; Smoking). Adequate for CKD (Age; sex; blood pressure or hypertension or hypertensive medication use; baseline estimated glomerular …
References:
1.	Schottker B, Brenner H, Koenig W, Muller H, Rothenbacher D. Prognostic association of HbA1c and fasting plasma glucose with reduced kidney function in subjects with and without diabetes mellitus. Results from a population-based cohort study from Germany. Prev Med 2013;57(5):596-600.
2.	Xing FY, Neeland IJ, Gore MO, Ayers CR, Paixao AR, Turer AT, Berry JD, Khera A, de Lemos JA, McGuire DK. Association of prediabetes by fasting glucose and/or haemoglobin A1c levels with subclinical atherosclerosis and impaired renal function: observations from the Dallas Heart Study. Diab Vasc Dis Res 2014;11(1):11-8.
3.	Selvin E, Ning Y, Steffes MW, Bash LD, Klein R, Wong TY, Astor BC, Sharrett AR, Brancati FL, Coresh J. Glycated hemoglobin and the risk of kidney disease and retinopathy in adults with and without diabetes. Diabetes 2011;60(1):298-305.
4.	Kurella M, Lo JC, Chertow GM. Metabolic syndrome and the risk for chronic kidney disease among nondiabetic adults. J Am Soc Nephrol 2005;16(7):2134-40.
5.	Ryu S, Chang Y, Woo H-Y, Lee K-B, Kim S-G, Kim D-I, Kim WS, Suh B-S, Jeong C, Yoon K. Time-dependent association between metabolic syndrome and risk of CKD in Korean men without hypertension or diabetes. American Journal of Kidney Diseases 2009;53(1):59-69.
6.	Watanabe H, Obata H, Watanabe T, Sasaki S, Nagai K, Aizawa Y. Metabolic syndrome and risk of development of chronic kidney disease: the Niigata preventive medicine study. Diabetes Metab Res Rev 2010;26(1):26-32.
7.	Rashidi A, Ghanbarian A, Azizi F. Are patients who have metabolic syndrome without diabetes at risk for developing chronic kidney disease? Evidence based on data from a large cohort screening population. Clin J Am Soc Nephrol 2007;2(5):976-83.
8.	Sun F, Tao Q, Zhan S. Metabolic syndrome and the development of chronic kidney disease among 118 924 non‐diabetic Taiwanese in a retrospective cohort. Nephrology 2010;15(1):84-92.
9.	Deedwania P, Patel K, Fonarow GC, Desai RV, Zhang Y, Feller MA, Ovalle F, Love TE, Aban IB, Mujib M, Ahmed MI, Anker SD, Ahmed A. Prediabetes is not an independent risk factor for incident heart failure, other cardiovascular events or mortality in older adults: Findings from a population-based cohort study. International Journal of Cardiology 2013;168(4):3616-3622.
10.	Tai ES, Goh SY, Lee JJ, Wong MS, Heng D, Hughes K, Chew SK, Cutter J, Chew W, Gu K, Chia KS, Tan CE. Lowering the criterion for impaired fasting glucose: impact on disease prevalence and associated risk of diabetes and ischemic heart disease. Diabetes Care 2004;27(7):1728-34.
11.	McNeill AM, Katz R, Girman CJ, Rosamond WD, Wagenknecht LE, Barzilay JI, Tracy RP, Savage PJ, Jackson SA. Metabolic syndrome and cardiovascular disease in older people: The cardiovascular health study. J Am Geriatr Soc 2006;54(9):1317-24.
12.	Palmieri L, Donfrancesco C, Giampaoli S, Trojani M, Panico S, Vanuzzo D, Pilotto L, Cesana G, Ferrario M, Chiodini P, Sega R, Stamler J. Favorable cardiovascular risk profile and 10-year coronary heart disease incidence in women and men: results from the Progetto CUORE. Eur J Cardiovasc Prev Rehabil 2006;13(4):562-70.
13.	McNeill AM, Rosamond WD, Girman CJ, Golden SH, Schmidt MI, East HE, Ballantyne CM, Heiss G. The metabolic syndrome and 11-year risk of incident cardiovascular disease in the atherosclerosis risk in communities study. Diabetes Care 2005;28(2):385-90.
14.	Pankow JS, Kwan DK, Duncan BB, Schmidt MI, Couper DJ, Golden S, Ballantyne CM. Cardiometabolic risk in impaired fasting glucose and impaired glucose tolerance: the Atherosclerosis Risk in Communities Study. Diabetes Care 2007;30(2):325-31.
15.	Wang JJ, Li HB, Kinnunen L, Hu G, Jarvinen TM, Miettinen ME, Yuan S, Tuomilehto J. How well does the metabolic syndrome defined by five definitions predict incident diabetes and incident coronary heart disease in a Chinese population? Atherosclerosis 2007;192(1):161-8.
16.	Wannamethee SG. The metabolic syndrome and cardiovascular risk in the British Regional Heart Study. Int J Obes (Lond) 2008;32 Suppl 2:S25-9.
17.	Laukkanen JA, Makikallio TH, Ronkainen K, Karppi J, Kurl S. Impaired fasting plasma glucose and type 2 diabetes are related to the risk of out-of-hospital sudden cardiac death and all-cause mortality. Diabetes Care 2013;36(5):1166-71.
18.	Onat A, Can G, Cicek G, Ayhan E, Dogan Y, Kaya H. Fasting, non-fasting glucose and HDL dysfunction in risk of pre-diabetes, diabetes, and coronary disease in non-diabetic adults. Acta Diabetol 2013;50(4):519-28.
19.	Liu J, Grundy SM, Wang W, Smith SC, Jr., Vega GL, Wu Z, Zeng Z, Wang W, Zhao D. Ten-year risk of cardiovascular incidence related to diabetes, prediabetes, and the metabolic syndrome. Am Heart J 2007;153(4):552-8.
20.	Levitzky YS, Pencina MJ, D'Agostino RB, Meigs JB, Murabito JM, Vasan RS, Fox CS. Impact of impaired fasting glucose on cardiovascular disease: the Framingham Heart Study. J Am Coll Cardiol 2008;51(3):264-70.
21.	Oizumi T, Daimon M, Jimbu Y, Wada K, Kameda W, Susa S, Yamaguchi H, Ohnuma H, Tominaga M, Kato T. Impaired glucose tolerance is a risk factor for stroke in a Japanese sample - the Funagata study. Metabolism-Clinical and Experimental 2008;57(3):333-338.
22.	Doi Y, Ninomiya T, Hata J, Fukuhara M, Yonemoto K, Iwase M, Iida M, Kiyohara Y. Impact of glucose tolerance status on development of ischemic stroke and coronary heart disease in a general Japanese population: the Hisayama study. Stroke 2010;41(2):203-9.
23.	Khang YH, Cho SI, Kim HR. Risks for cardiovascular disease, stroke, ischaemic heart disease, and diabetes mellitus associated with the metabolic syndrome using the new harmonised definition: findings from nationally representative longitudinal data from an Asian population. Atherosclerosis 2010;213(2):579-85.
24.	Kokubo Y, Okamura T, Watanabe M, Higashiyama A, Ono Y, Miyamoto Y, Furukawa Y, Kamide K, Kawanishi K, Okayama A, Yoshimasa Y. The combined impact of blood pressure category and glucose abnormality on the incidence of cardiovascular diseases in a Japanese urban cohort: the Suita Study. Hypertens Res 2010;33(12):1238-43.
25.	Yeboah J, Bertoni AG, Herrington DM, Post WS, Burke GL. Impaired fasting glucose and the risk of incident diabetes mellitus and cardiovascular events in an adult population: MESA (Multi-Ethnic Study of Atherosclerosis). J Am Coll Cardiol 2011;58(2):140-6.
26.	Eastwood SV, Tillin T, Sattar N, Forouhi NG, Hughes AD, Chaturvedi N. Associations Between Prediabetes, by Three Different Diagnostic Criteria, and Incident CVD Differ in South Asians and Europeans. Diabetes Care 2015;38(12):2325-2332.
27.	Samaras K, Crawford J, Lutgers HL, Campbell LV, Baune BT, Lux O, Brodaty H, Trollor JN, Sachdev P. Metabolic Burden and Disease and Mortality Risk Associated with Impaired Fasting Glucose in Elderly Adults. J Am Geriatr Soc 2015;63(7):1435-42.
28.	Kim HK, Kim CH, Kim EH, Bae SJ, Choe J, Park JY, Park SW, Yun YD, Baek SJ, Mok Y, Jee SH. Impaired fasting glucose and risk of cardiovascular disease in Korean men and women: the Korean Heart Study. Diabetes Care 2013;36(2):328-35.
29.	Kim CH, Kim HK, Kim EH, Bae SJ, Choe J, Park JY. Risk of progression to diabetes from prediabetes defined by HbA1c or fasting plasma glucose criteria in Koreans. Diabetes Res Clin Pract 2016;118:105-11.
30.	Hyvarinen M, Tuomilehto J, Mahonen M, Stehouwer CD, Pyorala K, Zethelius B, Qiao Q, Group DS. Hyperglycemia and incidence of ischemic and hemorrhagic stroke-comparison between fasting and 2-hour glucose criteria. Stroke 2009;40(5):1633-7.
31.	Kaarisalo MM, Raiha I, Arve S, Lehtonen A. Impaired glucose tolerance as a risk factor for stroke in a cohort of non-institutionalised people aged 70 years. Age and Ageing 2006;35(6):592-596.
32.	Sui X, Lavie CJ, Hooker SP, Lee D-C, Colabianchi N, Lee C-D, Blair SN. A prospective study of fasting plasma glucose and risk of stroke in asymptomatic men. In: Mayo Clinic Proceedings. 2011: Abstract 86, p. 1042-1049. Elsevier.
33.	Fox CS, Larson MG, Leip EP, Meigs JB, Wilson PW, Levy D. Glycemic status and development of kidney disease: the Framingham Heart Study. Diabetes Care 2005;28(10):2436-40.
34.	Derakhshan A, Bagherzadeh-Khiabani F, Arshi B, Ramezankhani A, Azizi F, Hadaegh F. Different Combinations of Glucose Tolerance and Blood Pressure Status and Incident Diabetes, Hypertension, and Chronic Kidney Disease. J Am Heart Assoc 2016;5(8):e003917.
35.	Zhang Y, Galloway JM, Welty TK, Wiebers DO, Whisnant JP, Devereux RB, Kizer JR, Howard BV, Cowan LD, Yeh J, Howard WJ, Wang W, Best L, Lee ET. Incidence and risk factors for stroke in American Indians: the Strong Heart Study. Circulation 2008;118(15):1577-84.
36.	Iso H, Imano H, Kitamura A, Sato S, Naito Y, Tanigawa T, Ohira T, Yamagishi K, Iida M, Shimamoto T. Type 2 diabetes and risk of non-embolic ischaemic stroke in Japanese men and women. Diabetologia 2004;47(12):2137-44.
37.	Sung J, Song YM, Ebrahim S, Lawlor DA. Fasting blood glucose and the risk of stroke and myocardial infarction. Circulation 2009;119(6):812-9.

## Sheet: Additional_subgroup_analysis
	Supplementary Table 10. Subgroup Analyses of the Association between Prediabetes and Vascular outcomes
		CAD					CKD					Stroke
	Subgroups	No. studies	RR	(95% CI)		p	No. studies	RR	(95% CI)		p	No. studies	RR	(95% CI)		p
	Ethnicity					0.816					0.393					0.62
	Asian	18	1.143	1.077	1.214		4	1.003	0.983	1.025		14	1.125	1.046	1.209
	Non-Asian	21	1.155	1.088	1.226		7	1.042	0.959	1.132		11	1.057	0.941	1.187
	Follow-up duration					0.264					0.393					0.126
	Short	13	1.09	0.983	1.207		4	1.003	0.983	1.025		4	0.987	0.839	1.163
	Long	26	1.162	1.109	1.217		7	1.042	0.959	1.132		21	1.132	1.064	1.204
	Adjustment for confounders					0.111					0.34					0.226
	Adequate	21	1.117	1.058	1.18		8	1.012	0.988	1.036		14	1.085	1.011	1.165
	Inadequate	18	1.199	1.121	1.282		3	0.989	0.95	1.029		11	1.171	1.059	1.294
	Prediabetes definition					0.733					0.112					0.338
	IGT	7	1.1	0.886	1.366		-					6	1.182	0.977	1.431
	IFG-WHO	15	1.144	1.081	1.209		3	1.016	0.992	1.042		8	1.155	1.067	1.25
	IFG-ADA	14	1.14	1.054	1.234		5	0.973	0.936	1.012		8	1.03	0.927	1.145
	HbA1c-ADA	3	1.236	1.076	1.421		3	1.067	0.943	1.208		3	1.078	0.871	1.335
	Newcastle-Ottawa scale					0.061					0.55					0.503
	≤7	30	1.197	1.127	1.27		5	1.004	0.983	1.026		11	1.068	0.934	1.221
	>7	9	1.103	1.039	1.172		6	1.032	0.945	1.128		14	1.123	1.053	1.198
	Means age (years)					0.396					0.244					0.176
	<57	22	1.164	1.105	1.225		8	1.013	0.989	1.037		15	1.132	1.063	1.205
	≥ 57	17	1.118	1.037	1.207		3	1.006	0.985	1.026		10	1.013	0.874	1.174
	Possibility of enrolling diabetes					0.106					-					0.202
	Yes	19	1.176	1.118	1.238		11	1.006	1	1.026		11	1.058	0.96	1.165
	No	20	1.09	1.009	1.177		-					14	1.01	0.899	1.135
	Possibility of developing diabetes					0.239										0.478
	Yes	36	1.172	1.111	1.237		11	1.006	0.985	1.026	-	21	1.095	1.018	1.178
	No	3	1.112	1.037	1.192		-	-	-	-		4	1.143	1.04	1.257
	Reported measure of association					0.26					0.389					0.615
	HR	24	1.133	1.079	1.19		5	0.991	0.954	1.03		18	1.12	1.051	1.193
	RR	15	1.199	1.101	1.305		6	1.011	0.987	1.036		7	1.076	0.934	1.24
	CAD: Coronary artery disease; CKD: Chronic kidney disease; RR: Relative risk; HR: Hazard ratio; Test for heterogeneity between sub-groups with fixed effect model (p <0.05). Follow-up duration: ≤7 years (short) >7 years (long). Adjustment for confounders: Adequate for CAD and Stroke (Age; Sex; Body mass index or waist circumference or waist/hip ratio; blood pressure or hypertension or hypertensive…
