# Supplementary material for: An investigation of causal relationships between prediabetes and vascular complications
Source: Nat Commun. 2020 Sep 14;11:4592. doi: 10.1038/s41467-020-18386-9 (PMC7490420; doi:10.1038/s41467-020-18386-9)
Supplement: Supplementary file 7 — Source Data [file 41467_2020_18386_MOESM7_ESM.xlsx]

## Sheet: Figure 1
Figure 1
Observational data (meta-analysis) for association between prediabetes and CAD
criteria	study	studyid	estimate	Year	lci	uci	ind_outcome	composite_outcome	Study	ethnic	adjustment	followup	diabetes_enroll	loges	loglow_95	logupper_95	seloges	age_g	NOS	measure_assoc	develop_diab	_LCI	_UCI	_WT
IFG-WHO	25	Doi	0.48	2010	0.06	3.76	CAD	CAD	Doi 2010:women	Asian	Adequate	long	No	-0.733969	-2.81341	1.32442	1.05557	1	0	HR	Yes	0.0606372	3.79964	0.0833612
IFG-WHO	21	Oizumi	0.5	2008	0.16	1.6	CAD	CAD	Oizumi 2008	Asian	Inadequate	long	No	-0.693147	-1.83258	0.470004	0.587394	1	0	RR	Yes	0.158117	1.58111	0.265092
IFG-WHO	25	Doi	0.8	2010	0.31	2.05	CAD	CAD	Doi 2010:men	Asian	Adequate	long	No	-0.223144	-1.17118	0.71784	0.481894	1	0	HR	Yes	0.311101	2.05721	0.389685
IGT	25	Doi	0.82	2010	0.31	2.15	CAD	CAD	Doi 2010:women	Asian	Adequate	long	No	-0.198451	-1.17118	0.765468	0.494044	1	0	HR	Yes	0.311375	2.15946	0.37134
IGT	17	Pankow	0.83	2007	0.59	1.17	CAD	CAD	Pankow 2007	Non-asian	Adequate	short	No	-0.18633	-0.527633	0.157004	0.174652	1	1	HR	Yes	0.589405	1.16881	2.44178
IFG-ADA	17	Pankow	0.87	2007	0.67	1.12	CAD	CAD	Pankow 2007	Non-asian	Adequate	short	No	-0.139262	-0.400478	0.113329	0.131073	1	1	HR	Yes	0.672899	1.12484	3.74401
IFG-ADA	18	Wang	0.89	2007	0.57	1.39	CAD	CAD	Wang 2007	Asian	Inadequate	short	No	-0.116534	-0.562119	0.329304	0.227404	0	0	RR	Yes	0.569933	1.38981	1.57161
IFG-WHO	20	Levitzky	0.9	2008	0.51	1.47	CAD	CAD	Levitzky 2008:men	Non-asian	Adequate	short	Yes	-0.105361	-0.673345	0.385262	0.270053	0	0	RR	Yes	0.530119	1.52796	1.15859
IFG-ADA	20	Levitzky	0.9	2008	0.61	1.28	CAD	CAD	Levitzky 2008:men	Non-asian	Adequate	short	Yes	-0.105361	-0.494296	0.24686	0.189071	0	0	RR	Yes	0.621306	1.30371	2.14774
IFG-WHO	11	McNeill	0.99	2005	0.69	1.42	CAD	CAD	McNeill 2005:women	Non-asian	Inadequate	long	Yes	-0.0100503	-0.371064	0.350657	0.184112	1	0	HR	Yes	0.69011	1.42021	2.24304
IFG-ADA	46	Kim	1	2016	0.79	1.27	CAD	CAD	Kim 2016	Asian	Adequate	short	Yes	0	-0.235722	0.239017	0.121107	0	0	RR	Yes	0.788703	1.2679	4.16279
IFG-ADA	30	Deedwania	1.02	2013	0.81	1.28	MI	CAD	Deedwania 2013	Non-asian	Adequate	long	No	0.0198026	-0.210721	0.24686	0.11673	1	1	HR	Yes	0.811408	1.28221	4.36503
IFG-WHO	32	Onat	1.02	2013	0.59	1.77	CAD	CAD	Onat 2013	Non-asian	Adequate	long	No	0.0198026	-0.527633	0.57098	0.280258	0	0	HR	Yes	0.588903	1.76667	1.08323
HbA1c-ADA	35	Eastwood	1.03	2015	0.81	1.3	CAD	CAD	Eastwood 2015:south asian	Asian	Adequate	long	No	0.0295588	-0.210721	0.262364	0.120685	0	1	HR	No	0.813036	1.30486	4.18177
IFG-WHO	14	Palmieri	1.04	2006	0.78	1.39	CAD	CAD	Palmieri 2006	Non-asian	Inadequate	long	Yes	0.0392207	-0.248461	0.329304	0.147389	0	0	HR	Yes	0.779068	1.38832	3.16788
IFG-ADA	36	Samaras	1.08	2015	0.3	3.82	MI	CAD	Samaras 2015	Non-asian	Inadequate	short	Yes	0.0769611	-1.20397	1.34025	0.649037	1	0	RR	Yes	0.302665	3.85376	0.218001
IFG-WHO	18	Wang	1.08	2007	0.64	1.81	CAD	CAD	Wang 2007	Asian	Inadequate	short	No	0.0769611	-0.446287	0.593327	0.265208	0	0	RR	Yes	0.642212	1.81622	1.19704
IFG-ADA	13	McNeill	1.08	2006	0.89	1.31	CAD	CAD	McNeill 2006:women	Non-asian	Inadequate	long	Yes	0.0769611	-0.116534	0.270027	0.0986125	1	0	HR	Yes	0.890194	1.31028	5.33669
IGT	25	Doi	1.11	2010	0.62	2	CAD	CAD	Doi 2010:men	Asian	Adequate	long	No	0.10436	-0.478036	0.693147	0.298771	1	0	HR	Yes	0.618029	1.9936	0.963605
IFG-WHO	37	Kim	1.11	2013	1.03	1.2	CAD	CAD	Kim 2013	Asian	Adequate	long	Yes	0.10436	0.0295588	0.182322	0.0389701	0	1	HR	No	1.02838	1.1981	10.035
IFG-WHO	11	McNeill	1.13	2005	0.91	1.39	CAD	CAD	McNeill 2005:men	Non-asian	Inadequate	long	Yes	0.122218	-0.0943106	0.329304	0.108065	1	0	HR	Yes	0.91431	1.39657	4.80149
IFG-WHO	22	Wannamethee	1.18	2008	1.03	1.35	CAD	CAD	Wannamethee 2008	Non-asian	Inadequate	long	No	0.165514	0.0295588	0.300105	0.0690168	0	0	RR	Yes	1.03071	1.35092	7.44373
IGT	21	Oizumi	1.21	2008	0.69	2.13	CAD	CAD	Oizumi 2008	Asian	Inadequate	long	No	0.19062	-0.371064	0.756122	0.287547	1	0	RR	Yes	0.688691	2.12592	1.03369
IFG-ADA	29	Yeboah	1.21	2011	0.76	1.94	MI	CAD	Yeboah 2011	Non-asian	Adequate	long	Yes	0.19062	-0.274437	0.662688	0.239062	1	1	HR	Yes	0.757347	1.9332	1.44002
HbA1c-ADA	35	Eastwood	1.22	2015	0.96	1.54	CAD	CAD	Eastwood 2015:european	Non-asian	Adequate	long	No	0.198851	-0.040822	0.431782	0.120562	0	1	HR	No	0.963246	1.54519	4.18731
IFG-ADA	26	Khang	1.24	2010	0.86	1.77	CAD	CAD	Khang 2010	Asian	Inadequate	short	No	0.215111	-0.150823	0.57098	0.184133	0	0	RR	Yes	0.864345	1.77892	2.24263
IFG-ADA	13	McNeill	1.28	2006	1.05	1.57	CAD	CAD	McNeill 2006:men	Non-asian	Inadequate	long	Yes	0.24686	0.0487901	0.451076	0.102624	1	0	HR	Yes	1.04678	1.56518	5.10172
IFG-WHO	13	McNeill	1.31	2006	1.02	1.68	CAD	CAD	McNeill 2006:women	Non-asian	Inadequate	long	Yes	0.270027	0.0198026	0.518794	0.127294	1	0	HR	Yes	1.02075	1.68122	3.8963
IGT	18	Wang	1.32	2007	0.77	2.26	CAD	CAD	Wang 2007	Asian	Inadequate	short	No	0.277632	-0.261365	0.815365	0.274676	0	0	RR	Yes	0.770494	2.26141	1.12354
IFG-ADA	15	Liu	1.42	2007	1.06	1.89	CAD	CAD	Liu 2007	Asian	Inadequate	long	Yes	0.350657	0.0582689	0.636577	0.147528	0	1	HR	Yes	1.06344	1.89611	3.1635
IFG-WHO	13	McNeill	1.45	2006	1.15	1.83	CAD	CAD	McNeill 2006:men	Non-asian	Inadequate	long	Yes	0.371564	0.139762	0.604316	0.118509	1	0	HR	Yes	1.14946	1.82912	4.28142
IFG-ADA	27	Kokubo	1.46	2010	1.04	2.04	CAD	CAD	Kokubo 2010	Asian	Adequate	long	Yes	0.378436	0.0392207	0.71295	0.17187	0	1	HR	Yes	1.04245	2.04479	2.50483
HbA1c-ADA	46	Kim	1.54	2016	1.2	1.98	CAD	CAD	Kim 2016	Asian	Adequate	short	Yes	0.431782	0.182322	0.683097	0.127749	0	0	RR	Yes	1.19889	1.97816	3.87755
IFG-WHO	10	Tai	1.6	2004	0.6	3.14	CAD	CAD	Tai 2004	Asian	Inadequate	long	No	0.470004	-0.510826	1.14422	0.422206	0	0	HR	Yes	0.699419	3.66018	0.502706
IFG-ADA	31	Laukkanen	1.63	2013	1.16	2.31	CAD	CAD	Laukkanen 2013	Non-asian	Adequate	long	Yes	0.48858	0.14842	0.837247	0.175721	0	0	RR	Yes	1.15508	2.30018	2.41813
IFG-ADA	20	Levitzky	1.65	2008	1	2.77	CAD	CAD	Levitzky 2008:women	Non-asian	Adequate	short	Yes	0.500775	0	1.01885	0.25991	0	0	RR	Yes	0.991398	2.74612	1.24123
IGT	32	Onat	1.86	2013	0.69	5.05	CAD	CAD	Onat 2013	Non-asian	Adequate	long	No	0.620577	-0.371064	1.61939	0.507768	0	0	HR	Yes	0.687543	5.03183	0.352119
IFG-WHO	20	Levitzky	2.09	2008	1.09	3.87	CAD	CAD	Levitzky 2008:women	Non-asian	Adequate	short	Yes	0.737164	0.0861777	1.35325	0.323234	0	0	RR	Yes	1.1092	3.93807	0.833023
IGT	10	Tai	3	2004	1.22	7.38	CAD	CAD	Tai 2004	Asian	Inadequate	long	No	1.09861	0.198851	1.99877	0.459164	0	0	HR	Yes	1.21978	7.3784	0.42781
criteria: criteria used in the study (IFG: impaire fasting glucose2020-06-2; IGT: impaired glucose tolerance
study: internal number
studyid: first author
estimate: HR or RR reported by the authors
Year: year of publishment
lci: lower confidence interval reported for the summary statistic
uci: upper confidence interval reported for the summary statistic
ind_outcome: outcome defined individually
composite_outcome: outcome defined by group
Study: author year : gender
adjustment: adequacy of level of adjustment for covariates
followup: defined as long or short
diabetes_enroll: diabetics enrolled in study
loges: logarithmic estimate
loglow_95: logarithmic lci
logupper_95: logarithmic uci
seloges: standar error of log estimate
age_g: age group
NOS: Newcastle ottawa scale
measure_assoc: reported measure of association
develop_diab: developed diabetes
_WT: weight

## Sheet: Figure 2
Figure 2
Observational data (meta-analysis) for association between prediabetes and stroke
criteria	study	studyid	estimate	Year	lci	uci	ind_outcome	composite_outcome	Study	ethnic	adjustment	followup	diabetes_enroll	loges	loglow_95	logupper_95	seloges	age_g	NOS	measure_assoc	develop_diab	_LCI	_UCI	_WT
IFG-ADA	30	Deedwania	0.86	2013	0.7	1.06	All-Stroke	Stroke	Deedwania 2013	Non-asian	Adequate	long	No	-0.150823	-0.356675	0.0582689	0.105853	1	1	HR	Yes	0.69887	1.05828	2.8643
IGT	25	Doi	0.91	2010	0.44	1.89	Ischemic Stroke	Stroke	Doi 2010:men	Asian	Adequate	long	No	-0.0943106	-0.820981	0.636577	0.371826	1	0	HR	Yes	0.439079	1.88599	0.232137
IFG-WHO	25	Doi	0.41	2010	0.1	1.74	Ischemic Stroke	Stroke	Doi 2010:men	Asian	Adequate	long	No	-0.891598	-2.30259	0.553885	0.728691	1	0	HR	Yes	0.0982926	1.7102	0.0604418
IFG-WHO	25	Doi	1.89	2010	0.82	4.34	Ischemic Stroke	Stroke	Doi 2010:women	Asian	Adequate	long	No	0.636577	-0.198451	1.46787	0.425083	1	0	HR	Yes	0.821543	4.34804	0.177614
IGT	25	Doi	0.88	2010	0.46	1.7	Ischemic Stroke	Stroke	Doi 2010:women	Asian	Adequate	long	No	-0.127833	-0.776529	0.530628	0.333458	1	0	HR	Yes	0.457765	1.6917	0.28863
HbA1c-ADA	35	Eastwood	0.95	2015	0.64	1.42	All-Stroke	Stroke	Eastwood 2015:european	Non-asian	Adequate	long	No	-0.0512933	-0.446287	0.350657	0.203302	0	1	HR	No	0.637783	1.41506	0.776499
HbA1c-ADA	35	Eastwood	1.64	2015	0.99	2.7	All-Stroke	Stroke	Eastwood 2015:south asian	Non-asian	Adequate	long	No	0.494696	-0.0100503	0.993252	0.255944	0	1	HR	No	0.993078	2.70835	0.489929
IFG-WHO	23	Hyvärinen	1.14	2009	0.78	1.67	Hemorrhagic Stroke	Stroke	Hyvärinen 2009	Non-asian	Inadequate	long	No	0.131028	-0.248461	0.512824	0.194205	0	1	HR	Yes	0.779107	1.66806	0.850946
IGT	23	Hyvärinen	1.05	2009	0.72	1.55	Hemorrhagic Stroke	Stroke	Hyvärinen 2009	Non-asian	Inadequate	long	No	0.0487901	-0.328504	0.438255	0.195602	0	1	HR	Yes	0.715637	1.54059	0.838839
IFG-WHO	23	Hyvärinen	1.18	2009	0.97	1.43	Ischemic Stroke	Stroke	Hyvärinen 2009	Non-asian	Inadequate	long	No	0.165514	-0.0304592	0.357674	0.0990137	0	1	HR	Yes	0.971855	1.43272	3.27366
IGT	23	Hyvärinen	1.14	2009	0.78	1.67	Ischemic Stroke	Stroke	Hyvärinen 2009	Non-asian	Inadequate	long	No	0.131028	-0.248461	0.512824	0.194205	0	1	HR	Yes	0.779107	1.66806	0.850946
IGT	12	Kaarisalo	1.47	2006	0.83	2.61	All-Stroke	Stroke	Kaarisalo 2006	Non-asian	Inadequate	long	Yes	0.385262	-0.18633	0.95935	0.292265	1	0	RR	Yes	0.828974	2.60672	0.375725
IFG-ADA	26	Khang	0.86	2010	0.63	1.16	All-Stroke	Stroke	Khang 2010	Asian	Inadequate	short	No	-0.150823	-0.462035	0.14842	0.155728	0	0	RR	Yes	0.633785	1.16696	1.32339
IFG-ADA	46	Kim	1.05	2016	0.8	1.37	All-Stroke	Stroke	Kim 2016	Asian	Adequate	short	Yes	0.0487901	-0.223144	0.314811	0.137233	0	0	RR	Yes	0.802373	1.37405	1.70414
HbA1c-ADA	46	Kim	1	2016	0.74	1.33	All-Stroke	Stroke	Kim 2016	Asian	Adequate	short	Yes	0	-0.301105	0.285179	0.149562	0	0	RR	Yes	0.74592	1.34063	1.43476
IFG-WHO	37	Kim	1.05	2013	0.88	1.27	Hemorrhagic stroke	Stroke	Kim 2013	Asian	Adequate	long	Yes	0.0487901	-0.127833	0.239017	0.0935843	0	1	HR	No	0.874038	1.26139	3.66453
IFG-WHO	37	Kim	1.18	2013	1.05	1.33	Ischemic stroke	Stroke	Kim 2013	Asian	Adequate	long	Yes	0.165514	0.0487901	0.285179	0.0603033	0	1	HR	No	1.04846	1.32804	8.82556
IFG-ADA	27	Kokubo	1.11	2010	0.81	1.52	All-Stroke	Stroke	Kokubo 2010	Asian	Adequate	long	Yes	0.10436	-0.210721	0.41871	0.160569	0	1	HR	Yes	0.810301	1.52055	1.2448
IFG-ADA	15	Liu	0.88	2007	0.6	1.3	Hemorrhagic stroke	Stroke	Liu 2007	Asian	Inadequate	long	Yes	-0.127833	-0.510826	0.262364	0.197242	0	1	HR	Yes	0.597847	1.29532	0.824944
IFG-ADA	15	Liu	1.39	2007	1.12	1.73	Ischemic stroke	Stroke	Liu 2007	Asian	Inadequate	long	Yes	0.329304	0.113329	0.548121	0.110917	0	1	HR	Yes	1.11841	1.72754	2.60875
IGT	21	Oizumi	1.51	2008	1.02	2.24	All-Stroke	Stroke	Oizumi 2008	Asian	Inadequate	long	No	0.41211	0.0198026	0.806476	0.200682	1	0	RR	Yes	1.01896	2.23768	0.796907
IFG-WHO	21	Oizumi	1.11	2008	0.61	2.02	All-Stroke	Stroke	Oizumi 2008	Asian	Inadequate	long	No	0.10436	-0.494296	0.703098	0.305458	1	0	RR	Yes	0.609982	2.0199	0.343971
IFG-ADA	36	Samaras	1.48	2015	0.59	3.64	Stroke/TIA	Stroke	Samaras 2015	Non-asian	Inadequate	short	Yes	0.392042	-0.527633	1.29198	0.464188	1	0	RR	Yes	0.59586	3.67603	0.148949
IFG-WHO	28	Sui	1.2	2011	0.96	1.51	All-Stroke	Stroke	Sui 2011	Non-asian	Adequate	long	Yes	0.182322	-0.040822	0.41211	0.115544	0	1	HR	Yes	0.95682	1.50499	2.40398
IFG-ADA	29	Yeboah	0.85	2011	0.48	1.51	All-Stroke	Stroke	Yeboah 2011	Non-asian	Adequate	long	Yes	-0.162519	-0.733969	0.41211	0.292367	1	1	HR	Yes	0.479243	1.50759	0.375463
criteria: criteria used in the study (IFG: impaire fasting glucose2020-06-2; IGT: impaired glucose tolerance
study: internal number
studyid: first author
estimate: HR or RR reported by the authors
Year: year of publishment
lci: lower confidence interval reported for the summary statistic
uci: upper confidence interval reported for the summary statistic
ind_outcome: outcome defined individually
composite_outcome: outcome defined by group
Study: author year : gender
adjustment: adequacy of level of adjustment for covariates
followup: defined as long or short
diabetes_enroll: diabetics enrolled in study
loges: logarithmic estimate
loglow_95: logarithmic lci
logupper_95: logarithmic uci
seloges: standar error of log estimate
age_g: age group
NOS: Newcastle ottawa scale
measure_assoc: reported measure of association
develop_diab: developed diabetes
_WT: weight

## Sheet: Figure 3
Figure 3
Observational data (meta-analysis) for association between prediabetes and stroke
criteria	study	studyid	estimate	Year	lci	uci	ind_outcome	composite_outcome	Study	ethnic	adjustment	followup	diabetes_enroll	loges	loglow_95	logupper_95	seloges	age_g	NOS	measure_assoc	develop_diab	_LCI	_UCI	_WT
IFG-WHO	5	Kurella	1.11	2005	0.87	1.4	CKD	CKD	Kurella 2005	Non-asian	Inadequate	long	Yes	0.10436	-0.13926	0.336472	0.121361	0	0	RR	Yes	0.875025	1.40807	0.736752
IFG-WHO	7	Rashidi	1.01	2007	0.99	1.04	CKD	CKD	Rashidi 2007	Asian	Adequate	short	Yes	0.00995	-0.01005	0.039221	0.012569	0	0	RR	Yes	0.985423	1.03519	68.6859
IFG-ADA	44	Ryu	1.04	2009	0.6	1.79	CKD	CKD	Ryu 2009	Asian	Adequate	short	Yes	0.039221	-0.51083	0.582216	0.278837	0	0	HR	Yes	0.602125	1.7963	0.139565
HbA1c-ADA	1	Schöttker	1.03	2013	0.86	1.23	CKD	CKD	Schöttker 2013	Non-asian	Adequate	long	Yes	0.029559	-0.15082	0.207014	0.091285	0	1	RR	Yes	0.861262	1.2318	1.30221
IFG-ADA	1	Schöttker	0.97	2013	0.75	1.25	CKD	CKD	Schöttker 2013	Non-asian	Adequate	long	Yes	-0.03046	-0.28768	0.223144	0.130313	1	1	RR	Yes	0.751362	1.25226	0.639006
HbA1c-ADA	4	Selvin	1.12	2011	0.94	1.34	CKD	CKD	Selvin 2011	Non-asian	Adequate	long	Yes	0.113329	-0.06188	0.29267	0.090445	0	1	HR	Yes	0.938061	1.33723	1.3265
IFG-ADA	4	Selvin	0.98	2011	0.84	1.15	CKD	CKD	Selvin 2011	Non-asian	Adequate	long	Yes	-0.0202	-0.17435	0.139762	0.080131	0	1	HR	Yes	0.837564	1.14666	1.68994
IFG-ADA	43	Sun	0.97	2010	0.93	1.01	CKD	CKD	Sun 2010	Asian	Inadequate	short	Yes	-0.03046	-0.07257	0.00995	0.021051	1	0	HR	Yes	0.930793	1.01086	24.4862
IFG-WHO	42	Watanabe	1.84	2010	1.42	2.38	CKD	CKD	Watanabe 2010	Asian	Inadequate	short	Yes	0.609766	0.350657	0.867101	0.131746	1	0	HR	Yes	1.42127	2.3821	0.625179
HbA1c-ADA	2	Xing	0.9	2014	0.5	1.77	CKD	CKD	Xing 2014	Non-asian	Adequate	long	Yes	-0.10536	-0.69315	0.57098	0.322481	0	1	RR	Yes	0.47835	1.69332	0.104344
IFG-ADA	2	Xing	1.19	2014	0.8	1.77	CKD	CKD	Xing 2014	Non-asian	Adequate	long	Yes	0.173953	-0.22314	0.57098	0.202582	0	1	RR	Yes	0.800034	1.77005	0.264408
criteria: criteria used in the study (IFG: impaire fasting glucose2020-06-2; IGT: impaired glucose tolerance
study: internal number
studyid: first author
estimate: HR or RR reported by the authors
Year: year of publishment
lci: lower confidence interval reported for the summary statistic
uci: upper confidence interval reported for the summary statistic
ind_outcome: outcome defined individually
composite_outcome: outcome defined by group
Study: author year : gender
adjustment: adequacy of level of adjustment for covariates
followup: defined as long or short
diabetes_enroll: diabetics enrolled in study
loges: logarithmic estimate
loglow_95: logarithmic lci
logupper_95: logarithmic uci
seloges: standar error of log estimate
age_g: age group
NOS: Newcastle ottawa scale
measure_assoc: reported measure of association
develop_diab: developed diabetes
_WT: weight

## Sheet: Table 1 (CAD results)
Table 1.
Data for association between FG (exposure) and CAD (outcome)
SNP	effect_allele.exposure	other_allele.exposure	effect_allele.outcome	other_allele.outcome	beta.exposure	beta.outcome	se.exposure	pval.exposure	se.outcome	pval.outcome	eaf.exposure	eaf.outcome
rs11039119	G	A	G	A	-0.012	-0.0073	0.0022	3.49e-08	0.0054	0.1797	0.323	0.6537
rs11619319	A	G	A	G	-0.02	-0.0122	0.0024	1.33e-15	0.006	0.04332	0.212	0.7734
rs11676084	G	A	G	A	0.028	0.0136	0.0024	3.65e-32	0.006	0.02476	0.201	0.7485
rs11715915	C	T	C	T	0.012	0.0287	0.0022	4.9e-08	0.0056	3.58e-07	0.274	0.6989
rs13415496	G	A	G	A	-0.022	0.0007	0.004	2.18e-08	0.0108	0.9479	0.075	0.0623
rs13430620	A	C	A	C	0.081	0.0091	0.008	4.82e-24	0.0159	0.5676	0.033	0.9598
rs1371614	C	T	C	T	-0.016	0.0164	0.0024	7.09e-11	0.0059	0.005071	0.288	0.75
rs16856115	G	A	G	A	-0.053	-0.0254	0.0068	7.02e-15	0.0155	0.1015	0.025	0.9617
rs16856252	T	C	T	C	-0.037	-0.0057	0.0034	8.63e-28	0.0094	0.5475	0.068	0.867
rs16913693	T	G	T	G	0.043	0.0016	0.0066	3.51e-11	0.0152	0.9179	0.017	0.9465
rs17540154	A	G	A	G	-0.056	-0.0196	0.0027	1.4e-92	0.0063	0.001812	0.274	0.7874
rs2232315	G	A	G	A	-0.079	0.0373	0.011	3.35e-13	0.0248	0.1327	0.033	0.9828
rs2292910	C	A	C	A	-0.015	-0.0038	0.0023	2.08e-10	0.0054	0.4831	0.323	0.6517
rs2390732	G	A	G	A	-0.015	-0.0023	0.0021	7.1e-13	0.0051	0.6589	0.424	0.4228
rs2526678	G	A	G	A	0.021	0.0101	0.0036	6.45e-09	0.009	0.2633	0.054	0.8808
rs3755160	C	T	C	T	-0.02	-0.008	0.0022	1.09e-18	0.0053	0.1337	0.358	0.6305
rs3845728	T	A	T	A	0.064	0.012	0.0081	3.14e-15	0.0227	0.598	0.033	0.018
rs4245555	T	C	T	C	0.012	-0.0039	0.0021	1.96e-08	0.0052	0.4527	0.376	0.5974
rs4869272	C	T	C	T	-0.018	0.0031	0.0022	1.02e-15	0.0054	0.5705	0.323	0.3164
rs560887	C	T	C	T	0.071	0.0181	0.0025	1.4e-178	0.006	0.002559	0.326	0.7214
rs603441	T	A	T	A	-0.021	-0.0053	0.0035	1.01e-09	0.0079	0.4993	0.071	0.173
rs6048171	T	C	T	C	0.033	-0.0024	0.0052	5.16e-10	0.0128	0.8531	0.049	0.9279
rs6943153	C	T	C	T	-0.015	0.008	0.0022	1.63e-12	0.0054	0.1401	0.279	0.674
rs749067	C	T	C	T	-0.017	0.001	0.0022	6.12e-15	0.0054	0.8599	0.376	0.362
rs8022027	C	T	C	T	0.014	0.0223	0.0024	1.68e-09	0.0057	9.63e-05	0.248	0.7349
rs853770	C	T	C	T	-0.031	-0.006	0.0023	7.74e-40	0.0056	0.2837	0.27	0.7138
rs882020	C	T	C	T	-0.021	-0.0163	0.003	3.04e-12	0.0073	0.02496	0.121	0.8563
rs937813	T	C	T	C	0.021	-0.0208	0.0034	9.87e-10	0.0083	0.01232	0.092	0.8884
Additional note: Results generated using MendelianRandomization Package in the R software ver.3.6.1 with the function mr_all() and cross-checked using TwoSampleMR package using function mr().

## Sheet: Table 1 (Hba1c_CAD results)
Table 1
Data for association between HbA1c (Exposure) and CAD (Outcome)
SNP	effect_allele.exposure	other_allele.exposure	effect_allele.outcome	other_allele.outcome	beta.exposure	beta.outcome	se.exposure	pval.exposure	se.outcome	pval.outcome	eaf.exposure	eaf.outcome
rs10765573	A	T	A	T	0.016	0.0064	0.0021	2.392e-15	0.0055	0.2452	0.325	0.3469
rs2010743	A	T	A	T	-0.013	0.0038	0.0022	3.946e-09	0.0068	0.5766	0.783	0.7677
rs2271918	A	G	A	G	0.014	-0.008	0.0017	1.73e-17	0.0056	0.1501	0.65	0.69
rs2323192	C	G	C	G	-0.011	-0.0023	0.0019	9.422e-09	0.006	0.7044	0.625	0.6768
rs6987404	C	T	C	T	0.019	-0.0083	0.0034	1.922e-08	0.011	0.4496	0.923	0.91
rs861409	C	G	C	G	-0.017	0.0074	0.0021	1.492e-16	0.0065	0.2549	0.683	0.7339
rs9467647	A	G	A	G	0.01	0.0068	0.0018	4.878e-09	0.0053	0.1983	0.6	0.5953
rs9604573	C	T	C	T	-0.01	-0.0189	0.0018	9.599e-09	0.0068	0.005143	0.757	0.7338
Additional note: Results generated using MendelianRandomization Package in the R software ver.3.6.1 with the function mr_all() and cross-checked using TwoSampleMR package using function mr().

## Sheet: Table 1 (FG_AnyStroke results)
Table 1.
Data for association between FG (exposure) and any stroke (outcome)
SNP	effect_allele.exposure	other_allele.exposure	effect_allele.outcome	other_allele.outcome	beta.exposure	beta.outcome	se.exposure	pval.exposure	se.outcome	pval.outcome	eaf.exposure	eaf.outcome
rs11039119	G	A	G	A	-0.012	-0.0258	0.0022	3.49e-08	0.0097	0.007548	0.323	0.6688
rs11619319	A	G	A	G	-0.02	0.0026	0.0024	1.33e-15	0.0117	0.8209	0.212	0.7781
rs11676084	G	A	G	A	0.028	-0.0161	0.0024	3.65e-32	0.0111	0.1488	0.201	0.7283
rs11715915	C	T	C	T	0.012	0.0202	0.0022	4.9e-08	0.0107	0.05975	0.274	0.6858
rs13415496	G	A	G	A	-0.022	0.0135	0.004	2.18e-08	0.0183	0.4615	0.075	0.0658
rs13430620	A	C	A	C	0.081	-0.0549	0.008	4.82e-24	0.0283	0.05224	0.033	0.9302
rs1371614	C	T	C	T	-0.016	0.0119	0.0024	7.09e-11	0.0112	0.2877	0.288	0.745
rs16856115	G	A	G	A	-0.053	-0.0124	0.0068	7.02e-15	0.0318	0.6964	0.025	0.9701
rs16856252	T	C	T	C	-0.037	0.0119	0.0034	8.63e-28	0.0154	0.4419	0.068	0.8879
rs16913693	T	G	T	G	0.043	-0.0206	0.0066	3.51e-11	0.028	0.463	0.017	0.9692
rs17540154	A	G	A	G	-0.056	-0.0137	0.0027	1.4e-92	0.0116	0.2403	0.274	0.7792
rs2232315	G	A	G	A	-0.079	0.0786	0.011	3.35e-13	0.0638	0.2181	0.033	0.9827
rs2292910	C	A	C	A	-0.015	0.013	0.0023	2.08e-10	0.0097	0.1806	0.323	0.6614
rs2390732	G	A	G	A	-0.015	-0.0162	0.0021	7.1e-13	0.0092	0.07924	0.424	0.43
rs2526678	G	A	G	A	0.021	0.0458	0.0036	6.45e-09	0.017	0.006855	0.054	0.9085
rs3755160	C	T	C	T	-0.02	0.0047	0.0022	1.09e-18	0.0098	0.6309	0.358	0.6371
rs3845728	T	A	T	A	0.064	-0.0562	0.0081	3.14e-15	0.0405	0.1648	0.033	0.0191
rs4245555	T	C	T	C	0.012	-0.006	0.0021	1.96e-08	0.0091	0.5092	0.376	0.5872
rs4869272	C	T	C	T	-0.018	0.0032	0.0022	1.02e-15	0.0099	0.743	0.323	0.3136
rs560887	C	T	C	T	0.071	-0.0139	0.0025	1.4e-178	0.0107	0.1929	0.326	0.7023
rs603441	T	A	T	A	-0.021	-0.0015	0.0035	1.01e-09	0.0125	0.9067	0.071	0.1707
rs6048171	T	C	T	C	0.033	-0.0044	0.0052	5.16e-10	0.025	0.8592	0.049	0.9589
rs6943153	C	T	C	T	-0.015	0.0168	0.0022	1.63e-12	0.0099	0.08876	0.279	0.6853
rs749067	C	T	C	T	-0.017	-0.0116	0.0022	6.12e-15	0.0096	0.2249	0.376	0.3792
rs8022027	C	T	C	T	0.014	0.0338	0.0024	1.68e-09	0.0105	0.001305	0.248	0.7393
rs853770	C	T	C	T	-0.031	-0.006	0.0023	7.74e-40	0.0106	0.5708	0.27	0.7016
rs882020	C	T	C	T	-0.021	0.0184	0.003	3.04e-12	0.0132	0.1628	0.121	0.8596
rs937813	T	C	T	C	0.021	-0.0122	0.0034	9.87e-10	0.0155	0.4322	0.092	0.8873
Additional note: Results generated using MendelianRandomization Package in the R software ver.3.6.1 with the function mr_all() and cross-checked using TwoSampleMR package using function mr().

## Sheet: Table 1 (FG_AIS results)
Table 1
Data for association between FG (exposure) and Any Ischemic Stroke (outcome)
SNP	effect_allele.exposure	other_allele.exposure	effect_allele.outcome	other_allele.outcome	beta.exposure	beta.outcome	se.exposure	pval.exposure	se.outcome	pval.outcome	eaf.exposure	eaf.outcome
rs11039119	G	A	G	A	-0.012	-0.0194	0.0022	3.49e-08	0.0105	0.06495	0.323	0.6687
rs11619319	A	G	A	G	-0.02	-0.0052	0.0024	1.33e-15	0.0123	0.6754	0.212	0.7785
rs11676084	G	A	G	A	0.028	-0.0136	0.0024	3.65e-32	0.012	0.2577	0.201	0.7292
rs11715915	C	T	C	T	0.012	0.0229	0.0022	4.9e-08	0.0118	0.05292	0.274	0.6867
rs13415496	G	A	G	A	-0.022	0.0178	0.004	2.18e-08	0.02	0.3727	0.075	0.0656
rs13430620	A	C	A	C	0.081	-0.0495	0.008	4.82e-24	0.0298	0.09651	0.033	0.9319
rs1371614	C	T	C	T	-0.016	0.0151	0.0024	7.09e-11	0.0122	0.2138	0.288	0.7453
rs16856115	G	A	G	A	-0.053	-0.0164	0.0068	7.02e-15	0.0341	0.6307	0.025	0.9702
rs16856252	T	C	T	C	-0.037	0.0206	0.0034	8.63e-28	0.0166	0.2134	0.068	0.8877
rs16913693	T	G	T	G	0.043	0.0007	0.0066	3.51e-11	0.0313	0.9827	0.017	0.9699
rs17540154	A	G	A	G	-0.056	-0.0138	0.0027	1.4e-92	0.0124	0.2656	0.274	0.7786
rs2232315	G	A	G	A	-0.079	0.082	0.011	3.35e-13	0.0656	0.2115	0.033	0.9826
rs2292910	C	A	C	A	-0.015	0.0198	0.0023	2.08e-10	0.0105	0.05983	0.323	0.6617
rs2390732	G	A	G	A	-0.015	-0.0169	0.0021	7.1e-13	0.01	0.09105	0.424	0.4305
rs2526678	G	A	G	A	0.021	0.0525	0.0036	6.45e-09	0.0184	0.004305	0.054	0.9082
rs3755160	C	T	C	T	-0.02	0.0009	0.0022	1.09e-18	0.0107	0.9303	0.358	0.6374
rs3845728	T	A	T	A	0.064	-0.0427	0.0081	3.14e-15	0.0423	0.3129	0.033	0.0191
rs4245555	T	C	T	C	0.012	-0.0039	0.0021	1.96e-08	0.01	0.6963	0.376	0.5874
rs4869272	C	T	C	T	-0.018	-0.0002	0.0022	1.02e-15	0.0107	0.9873	0.323	0.3138
rs560887	C	T	C	T	0.071	-0.0158	0.0025	1.4e-178	0.0116	0.1725	0.326	0.7027
rs603441	T	A	T	A	-0.021	-0.0109	0.0035	1.01e-09	0.0132	0.4089	0.071	0.1709
rs6048171	T	C	T	C	0.033	0.0009	0.0052	5.16e-10	0.0274	0.9735	0.049	0.9589
rs6943153	C	T	C	T	-0.015	0.0143	0.0022	1.63e-12	0.0108	0.1856	0.279	0.6848
rs749067	C	T	C	T	-0.017	-0.0072	0.0022	6.12e-15	0.0105	0.4935	0.376	0.3796
rs8022027	C	T	C	T	0.014	0.0408	0.0024	1.68e-09	0.0115	0.0003773	0.248	0.7393
rs853770	C	T	C	T	-0.031	-0.0068	0.0023	7.74e-40	0.0113	0.5483	0.27	0.7009
rs882020	C	T	C	T	-0.021	0.0131	0.003	3.04e-12	0.0144	0.3616	0.121	0.8595
rs937813	T	C	T	C	0.021	-0.0053	0.0034	9.87e-10	0.0172	0.7566	0.092	0.8868
Additional note: Results generated using MendelianRandomization Package in the R software ver.3.6.1 with the function mr_all() and cross-checked using TwoSampleMR package using function mr().

## Sheet: Table 1 (FG_LAS results)
Table 1
Data for association between FG (exposure) and Large Artery Stroke (outcome)
SNP	effect_allele.exposure	other_allele.exposure	effect_allele.outcome	other_allele.outcome	beta.exposure	beta.outcome	se.exposure	pval.exposure	se.outcome	pval.outcome	eaf.exposure	eaf.outcome
rs11039119	G	A	G	A	-0.012	-0.0043	0.0022	3.49e-08	0.0263	0.8692	0.323	0.6735
rs11619319	A	G	A	G	-0.02	-0.036	0.0024	1.33e-15	0.0301	0.2325	0.212	0.7738
rs11676084	G	A	G	A	0.028	-0.0503	0.0024	3.65e-32	0.0278	0.07094	0.201	0.7299
rs11715915	C	T	C	T	0.012	-0.0175	0.0022	4.9e-08	0.0293	0.5506	0.274	0.6905
rs13415496	G	A	G	A	-0.022	0.0156	0.004	2.18e-08	0.0504	0.7568	0.075	0.0656
rs13430620	A	C	A	C	0.081	-0.0481	0.008	4.82e-24	0.078	0.5374	0.033	0.9342
rs1371614	C	T	C	T	-0.016	-0.0171	0.0024	7.09e-11	0.0296	0.5634	0.288	0.7468
rs16856115	G	A	G	A	-0.053	-0.112	0.0068	7.02e-15	0.0846	0.1854	0.025	0.9718
rs16856252	T	C	T	C	-0.037	0.0014	0.0034	8.63e-28	0.0388	0.9704	0.068	0.8881
rs16913693	T	G	T	G	0.043	-0.0072	0.0066	3.51e-11	0.083	0.9306	0.017	0.9711
rs17540154	A	G	A	G	-0.056	-0.0159	0.0027	1.4e-92	0.0293	0.5883	0.274	0.7786
rs2232315	G	A	G	A	-0.079	0.216	0.011	3.35e-13	0.161	0.1797	0.033	0.983
rs2292910	C	A	C	A	-0.015	0.0143	0.0023	2.08e-10	0.0271	0.5989	0.323	0.6628
rs2390732	G	A	G	A	-0.015	0.0298	0.0021	7.1e-13	0.0248	0.23	0.424	0.4299
rs2526678	G	A	G	A	0.021	0.134	0.0036	6.45e-09	0.0481	0.005339	0.054	0.9081
rs3755160	C	T	C	T	-0.02	-0.0118	0.0022	1.09e-18	0.026	0.6489	0.358	0.6355
rs3845728	T	A	T	A	0.064	-0.0014	0.0081	3.14e-15	0.1055	0.9892	0.033	0.0199
rs4245555	T	C	T	C	0.012	0.0002	0.0021	1.96e-08	0.0246	0.9934	0.376	0.5875
rs4869272	C	T	C	T	-0.018	-0.0027	0.0022	1.02e-15	0.0267	0.92	0.323	0.3126
rs560887	C	T	C	T	0.071	-0.0385	0.0025	1.4e-178	0.0275	0.1612	0.326	0.7043
rs603441	T	A	T	A	-0.021	-0.0117	0.0035	1.01e-09	0.0335	0.7262	0.071	0.1722
rs6048171	T	C	T	C	0.033	-0.0267	0.0052	5.16e-10	0.0691	0.6998	0.049	0.9582
rs6943153	C	T	C	T	-0.015	-0.0068	0.0022	1.63e-12	0.027	0.8014	0.279	0.6873
rs749067	C	T	C	T	-0.017	0.0942	0.0022	6.12e-15	0.0255	0.0002202	0.376	0.3868
rs8022027	C	T	C	T	0.014	0.0459	0.0024	1.68e-09	0.0281	0.1019	0.248	0.7386
rs853770	C	T	C	T	-0.031	-0.0096	0.0023	7.74e-40	0.0269	0.7211	0.27	0.6969
rs882020	C	T	C	T	-0.021	0.0401	0.003	3.04e-12	0.0354	0.2579	0.121	0.8581
rs937813	T	C	T	C	0.021	-0.0163	0.0034	9.87e-10	0.0416	0.6955	0.092	0.8852
Additional note: Results generated using MendelianRandomization Package in the R software ver.3.6.1 with the function mr_all() and cross-checked using TwoSampleMR package using function mr().

## Sheet: Table 1 (FG_CES results)
Table 1.
Data for association between FG (exposure) and Cardioembolic Stroke (outcome)
SNP	effect_allele.exposure	other_allele.exposure	effect_allele.outcome	other_allele.outcome	beta.exposure	beta.outcome	se.exposure	pval.exposure	se.outcome	pval.outcome	eaf.exposure	eaf.outcome
rs11039119	G	A	G	A	-0.012	-0.05	0.0022	3.49e-08	0.0201	0.01289	0.323	0.6708
rs11619319	A	G	A	G	-0.02	0.0153	0.0024	1.33e-15	0.0238	0.5203	0.212	0.7767
rs11676084	G	A	G	A	0.028	-0.0248	0.0024	3.65e-32	0.0222	0.2645	0.201	0.7273
rs11715915	C	T	C	T	0.012	0.0385	0.0022	4.9e-08	0.0225	0.08698	0.274	0.6865
rs13415496	G	A	G	A	-0.022	-0.0225	0.004	2.18e-08	0.0397	0.5718	0.075	0.0661
rs13430620	A	C	A	C	0.081	-0.0593	0.008	4.82e-24	0.0545	0.2769	0.033	0.9301
rs1371614	C	T	C	T	-0.016	-0.0029	0.0024	7.09e-11	0.0229	0.9002	0.288	0.7458
rs16856115	G	A	G	A	-0.053	-0.0071	0.0068	7.02e-15	0.0686	0.9181	0.025	0.9691
rs16856252	T	C	T	C	-0.037	0.0185	0.0034	8.63e-28	0.0306	0.5455	0.068	0.8863
rs16913693	T	G	T	G	0.043	-0.0391	0.0066	3.51e-11	0.0659	0.5532	0.017	0.9703
rs17540154	A	G	A	G	-0.056	-0.0501	0.0027	1.4e-92	0.0229	0.02844	0.274	0.7793
rs2232315	G	A	G	A	-0.079	-0.0323	0.011	3.35e-13	0.1269	0.7992	0.033	0.9825
rs2292910	C	A	C	A	-0.015	-0.0152	0.0023	2.08e-10	0.0201	0.449	0.323	0.6605
rs2390732	G	A	G	A	-0.015	-0.0104	0.0021	7.1e-13	0.0192	0.5862	0.424	0.4328
rs2526678	G	A	G	A	0.021	0.0717	0.0036	6.45e-09	0.0362	0.04735	0.054	0.9046
rs3755160	C	T	C	T	-0.02	-0.0133	0.0022	1.09e-18	0.0203	0.5126	0.358	0.6375
rs3845728	T	A	T	A	0.064	-0.0014	0.0081	3.14e-15	0.0885	0.9875	0.033	0.019
rs4245555	T	C	T	C	0.012	0.0055	0.0021	1.96e-08	0.019	0.7709	0.376	0.5888
rs4869272	C	T	C	T	-0.018	0.0015	0.0022	1.02e-15	0.0206	0.941	0.323	0.3127
rs560887	C	T	C	T	0.071	0.0021	0.0025	1.4e-178	0.0213	0.9206	0.326	0.7034
rs603441	T	A	T	A	-0.021	0.0167	0.0035	1.01e-09	0.0261	0.5226	0.071	0.1729
rs6048171	T	C	T	C	0.033	-0.045	0.0052	5.16e-10	0.0533	0.3982	0.049	0.9581
rs6943153	C	T	C	T	-0.015	0.0195	0.0022	1.63e-12	0.0207	0.3469	0.279	0.6857
rs749067	C	T	C	T	-0.017	-0.0303	0.0022	6.12e-15	0.0199	0.1289	0.376	0.3821
rs8022027	C	T	C	T	0.014	0.0043	0.0024	1.68e-09	0.0222	0.8461	0.248	0.7401
rs853770	C	T	C	T	-0.031	0.0014	0.0023	7.74e-40	0.0209	0.9447	0.27	0.6983
rs882020	C	T	C	T	-0.021	-0.0098	0.003	3.04e-12	0.0278	0.7236	0.121	0.8573
rs937813	T	C	T	C	0.021	-0.0362	0.0034	9.87e-10	0.0325	0.2657	0.092	0.8849
Additional note: Results generated using MendelianRandomization Package in the R software ver.3.6.1 with the function mr_all() and cross-checked using TwoSampleMR package using function mr().

## Sheet: Table 1 (FG_SVS results)
Table 1.
Data for association between FG (exposure) and Small Vessel Stroke (outcome)
SNP	effect_allele.exposure	other_allele.exposure	effect_allele.outcome	other_allele.outcome	beta.exposure	beta.outcome	se.exposure	pval.exposure	se.outcome	pval.outcome	eaf.exposure	eaf.outcome
rs11039119	G	A	G	A	-0.012	-0.0328	0.0022	3.49e-08	0.024	0.171	0.323	0.668
rs11619319	A	G	A	G	-0.02	-0.0254	0.0024	1.33e-15	0.0284	0.3717	0.212	0.7768
rs11676084	G	A	G	A	0.028	-0.036	0.0024	3.65e-32	0.0264	0.1738	0.201	0.7327
rs11715915	C	T	C	T	0.012	0.0475	0.0022	4.9e-08	0.0284	0.09386	0.274	0.6913
rs13415496	G	A	G	A	-0.022	0.0242	0.004	2.18e-08	0.0466	0.6031	0.075	0.0662
rs13430620	A	C	A	C	0.081	-0.171	0.008	4.82e-24	0.0649	0.008445	0.033	0.9373
rs1371614	C	T	C	T	-0.016	0.0047	0.0024	7.09e-11	0.0259	0.856	0.288	0.7476
rs16856115	G	A	G	A	-0.053	-0.1139	0.0068	7.02e-15	0.0792	0.1504	0.025	0.9714
rs16856252	T	C	T	C	-0.037	0.0402	0.0034	8.63e-28	0.0367	0.2736	0.068	0.8868
rs16913693	T	G	T	G	0.043	-0.0109	0.0066	3.51e-11	0.0765	0.8868	0.017	0.9709
rs17540154	A	G	A	G	-0.056	-0.0271	0.0027	1.4e-92	0.0272	0.3187	0.274	0.7791
rs2232315	G	A	G	A	-0.079	0.0021	0.011	3.35e-13	0.1289	0.9871	0.033	0.9808
rs2292910	C	A	C	A	-0.015	0.032	0.0023	2.08e-10	0.0243	0.1886	0.323	0.6605
rs2390732	G	A	G	A	-0.015	-0.021	0.0021	7.1e-13	0.0232	0.364	0.424	0.4292
rs2526678	G	A	G	A	0.021	0.0086	0.0036	6.45e-09	0.043	0.8414	0.054	0.9117
rs3755160	C	T	C	T	-0.02	0.0201	0.0022	1.09e-18	0.0248	0.4193	0.358	0.6379
rs3845728	T	A	T	A	0.064	-0.0849	0.0081	3.14e-15	0.1005	0.3982	0.033	0.0204
rs4245555	T	C	T	C	0.012	-0.0322	0.0021	1.96e-08	0.0228	0.157	0.376	0.5859
rs4869272	C	T	C	T	-0.018	0.0114	0.0022	1.02e-15	0.0252	0.6498	0.323	0.3146
rs560887	C	T	C	T	0.071	-0.0385	0.0025	1.4e-178	0.0258	0.136	0.326	0.7048
rs603441	T	A	T	A	-0.021	-0.0323	0.0035	1.01e-09	0.0315	0.3047	0.071	0.1695
rs6048171	T	C	T	C	0.033	0.1263	0.0052	5.16e-10	0.0693	0.06848	0.049	0.9607
rs6943153	C	T	C	T	-0.015	0.0271	0.0022	1.63e-12	0.0249	0.2763	0.279	0.6856
rs749067	C	T	C	T	-0.017	-0.0379	0.0022	6.12e-15	0.0241	0.1163	0.376	0.3785
rs8022027	C	T	C	T	0.014	0.0484	0.0024	1.68e-09	0.0263	0.06542	0.248	0.739
rs853770	C	T	C	T	-0.031	0.0234	0.0023	7.74e-40	0.025	0.3495	0.27	0.7
rs882020	C	T	C	T	-0.021	-0.0036	0.003	3.04e-12	0.0328	0.9136	0.121	0.8601
rs937813	T	C	T	C	0.021	-0.0069	0.0034	9.87e-10	0.037	0.8523	0.092	0.8858
Additional note: Results generated using MendelianRandomization Package in the R software ver.3.6.1 with the function mr_all() and cross-checked using TwoSampleMR package using function mr().

[truncated: 18 more sheets: Table 1 (FG_CKD results), Figure 4, Table 2 (FG_T2D results), Table 3 (FG all GWAS_T2D ), Table 4 (FG_CAD_MRPRESSO), Table 4 (FG_AS MRPRESSO), Table 4 (FG_AIS MRPRESSO), Figure 5 (leave_one_out FG_CAD), Supp. Figure 1, Supp. Figure 2, Supp. Figure 3 , Supp. Table 1 (2HG_CAD), Supp. Table 2 (FG_LDL), Supp. Table 3 (FG_HDL), Supp. Table 4 (FG_Triglyc.), Supp. Table 5 (FG_Tchol), Supp. Table 6 (FG_BMI), Nearest Genes]
